# Supplementary material for: AraR Transcription Factor Affects the Sugar Metabolism and Acid Tolerance of Lactiplantibacillus plantarum
Source: Foods. 2025 Dec 1;14(23):4123. doi: 10.3390/foods14234123 (PMC12691998; doi:10.3390/foods14234123)
Supplement: Supplementary file 1 [file foods-14-04123-s001.zip]

Archive with 1 entries (1 files):
- foods-3987802-supplementary.pdf
